# Supplementary material for: Comparison of Policosanol Profiles of the Sprouts of Wheat Mutant Lines and the Effect of Differential LED Lights on Selected Lines
Source: Plants (Basel). 2023 Sep 25;12(19):3377. doi: 10.3390/plants12193377 (PMC10574449; doi:10.3390/plants12193377)
Supplement: Supplementary file 1 [file plants-12-03377-s001.zip]

Archive with 1 entries (1 files):
- plants-2594942-supplementary.pdf
